# Supplementary material for: Genetic resources for advanced biofuel production described with the Gene Ontology
Source: Front Microbiol. 2014 Oct 10;5:528. doi: 10.3389/fmicb.2014.00528 (PMC4193338; doi:10.3389/fmicb.2014.00528)
Supplement: Supplementary file 1 [file Table_1.XLSX]

## Sheet: Sheet1
Supplementary Table 1. Gene Ontology Annotation of Gene Products Associated with Biofuel Production
DB	DB Object ID	DB Object Symbol	Qualifier	Gene Ontolog Identity	DB:Reference	Evidence Code†	With (or) From	Aspect*	DB Object Name	DB Object Synonym	DB Object Type	Taxon	Date	Assigned By	Annotation Extension	Gene Product Form ID
Biomass Deconstruction
UniProtKB	Q5TIQ4	Cel48Y		GO:0016162	PMID:17227469	IDA		F	1,4-beta-glucanase	CelY	Protein	taxon:1515	20130220	MENGO
UniProtKB	Q5TIQ4	Cel48Y		GO:0030245	PMID:17227469	IDA		P	1,4-beta-glucanase	CelY	Protein	taxon:1515	20130220	MENGO
UniProtKB	Q6RSN8	CbhA		GO:0016162	PMID:14756552	IDA		F	Cellobiohydrolase		Protein	taxon:1515	20130220	MENGO
UniProtKB	Q6RSN8	CbhA		GO:0030245	PMID:14756552	IDA		P	Cellobiohydrolase		Protein	taxon:1515	20130220	MENGO
UniProtKB	A3DBF5	cel9n		GO:0008810	PMID:12624213	IDA		F	Glycoside hydrolase family 9 endoglucanase		Protein	taxon:1515	20130220	MENGO
UniProtKB	Q05332	celG		GO:0043263	PMID:8501039	IDA		C	Endoglucanase G		Protein	taxon:1515	20130220	MENGO
UniProtKB	Q05332	celG		GO:0008810	PMID:8501039	IDA		F	Endoglucanase G		Protein	taxon:1515	20130220	MENGO
UniProtKB	P16218	celH		GO:0008810	PMID:2197182	IMP		F	endoglucanase H	EGH	Protein	taxon:1515	20130220	MENGO
UniProtKB	Q9L3J5	celN		GO:0008810	PMID:12624213	IDA		F	Endo-1,4-glucanase	Cthe 0043|Cel9N	Protein	taxon:203119	20130220	MENGO
UniProtKB	Q9L3J5	celN		GO:0030245	PMID:12624213	IDA		P	Endo-1,4-glucanase	Cthe 0043|Cel9N	Protein	taxon:203119	20130220	MENGO
UniProtKB	Q9L3J2	celO		GO:0030248	PMID:11782517	IDA		F	1,4-beta-cellobiohydrolase		Protein	taxon:1515	20130220	MENGO
UniProtKB	Q9L3J2	celO		GO:0030248	PMID:11782517	IDA		P	1,4-beta-cellobiohydrolase		Protein	taxon:1515	20130220	MENGO
UniProtKB	Q9L3J2	celO		GO:0016162	PMID:11782517	IDA		F	1,4-beta-cellobiohydrolase		Protein	taxon:1515	20130220	MENGO
UniProtKB	Q8VV73	celT		GO:0008810	PMID:12172609	IDA		F	Endoglucanase	Cthe 2812	Protein	taxon:1515	20130220	MENGO
UniProtKB	O32374	XynC		GO:0033905	PMID:9209040	IDA		F	Xylanase		Protein	taxon:1515	20130220	MENGO
UniProtKB	O32374	XynC		GO:0045493	PMID:9209040	IDA		P	Xylanase		Protein	taxon:1515	20130220	MENGO
UniProtKB	P51584	XynY		GO:0043263	PMID:7717969	IDA		C	Endo-1,4-beta-xylanase Y		Protein	taxon:1515	20130220	MENGO
UniProtKB	P10478	XynZ		GO:0033905	PMID:3139632	IDA		F	Endo-1,4-beta-xylanase Z	Cthe_1963	Protein	taxon:1515	20130220	MENGO
UniProtKB	Q70DK4	XynD		GO:0031176	PMID:16207921	IDA		F	Beta-1,4-xylanase	Xyn10D	Protein	taxon:1515	20130220	MENGO
UniProtKB	Q70DK5	XghA		GO:2000899	PMID:16207921	IDA		P	Xyloglucanase Xgh74A	Xgh74A	Protein	taxon:1515	20130220	MENGO
UniProtKB	Q70DK5	XghA		GO:0043263	PMID:16207921	IDA		C	Xyloglucanase Xgh74A	Xgh74A	Protein	taxon:1515	20130220	MENGO
UniProtKB	Q70DK5	XghA		GO:0033946	PMID:16207921	IDA		F	Xyloglucanase Xgh74A	Xgh74A	Protein	taxon:1515	20130220	MENGO
UniProtKB	P10478	XynZ		GO:0031176	PMID:3139632	IDA		F	Endo-1,4-beta-xylanase Z | 1,4-beta-D-xylan xylanohydrolase Z	Cthe_1963	Protein	taxon:1515	20130220	MENGO
UniProtKB	P10478	XynZ		GO:0031176	PMID:3139632	IMP		F	Endo-1,4-beta-xylanase Z |1,4-beta-D-xylan xylanohydrolase Z	Cthe_1963	Protein	taxon:1515	20130220	MENGO
UniProtKB	Q8A1G0	susA		GO:0031216	PMID:8955399	IMP		F	Alpha-amylase (Neopullulanase) SusA		Protein	taxon:818	20130220	MENGO
UniProtKB	P71094	susB		GO:0005886	PMID:8955399	IDA		C	alpha-glucosidase		Protein	taxon:818	20130220	MENGO
UniProtKB	P71094	susB		GO:0004558	PMID:8955399	IMP		F	alpha-glucosidase		Protein	taxon:818	20130220	MENGO
UniProtKB	Q8A1G1	susC		GO:0019867	PMID:9006015	IDA		C	Outer membrane protein		Protein	taxon:818	20130220	MENGO
UniProtKB	Q8A1G1	susC		GO:2001070	PMID:8550519	IDA		F	Outer membrane protein		Protein	taxon:818	20130220	MENGO
UniProtKB	Q8A1G2	susD		GO:2001070	PMID:9006015	IDA		F	Outer membrane protein		Protein	taxon:818	20130220	MENGO
UniProtKB	Q8A1G2	susD		GO:0019867	PMID:9006015	IDA		C	Outer membrane protein		Protein	taxon:818	20130220	MENGO
UniProtKB	Q45769	susE		GO:2001070	PMID:21219452	IDA		F	Outer membrane protein SusE		Protein	taxon:818	20130220	MENGO
UniProtKB	Q45769	susE		GO:0019867	PMID:9006015	IDA		C	Outer membrane protein SusE		Protein	taxon:818	20130220	MENGO
UniProtKB	Q45771	susF		GO:2001070	PMID:9006015	IDA		F	Outer membrane protein SusF		Protein	taxon:818	20130220	MENGO
UniProtKB	Q45771	susF		GO:0019867	PMID:9006015	IDA		C	Outer membrane protein SusF		Protein	taxon:818	20130220	MENGO
UniProtKB	Q8A1G3	susG		GO:0019867	PMID:9006015	IDA		C	Alpha-amylase, susG		Protein	taxon:818	20130220	MENGO
UniProtKB	Q8A1G3	susG		GO:0004556	PMID:9006015	IDA		F	Alpha-amylase, susG		Protein	taxon:818	20130220	MENGO
Alcohol Biosynthesis
UniProtKB	Q9ANR5	AdhE2		GO:0004022	PMID:11790753	IDA		F	bifunctional butyraldehyde/butanol dehydrogenase	AADH	Protein	taxon:272562	20130220	MENGO
UniProtKB	Q9ANR5	AdhE2		GO:0004029	PMID:11790753	IDA		F	bifunctional butyraldehyde/butanol dehydrogenase	AADH	Protein	taxon:272562	20130220	MENGO
UniProtKB	Q9ANR5	AdhE2		GO:0071271	PMID:11790753	IDA		P	bifunctional butyraldehyde/butanol dehydrogenase	AADH	Protein	taxon:272562	20130220	MENGO
UniProtKB	P33752	ctfA		GO:0008410	PMID:2383002	IMP		F	Butyrate--acetoacetate CoA-transferase subunit A		Protein	taxon:272562	20130220	MENGO
UniProtKB	P71103	pta		GO:0019413	PMID:8702268	IDA		P	phosphotransacetylase		Protein	taxon:272562	20130220	MENGO
UniProtKB	P71104	AK		GO:0019413	PMID:8702268	IDA		P	acetate kinase	Ack	Protein	taxon:272562	20130220	MENGO
UniProtKB	Q45829	BUK1		GO:0047761	PMID:3027059	IDA		F	butyrate kinase 1		Protein	taxon:272562	20130220	MENGO
UniProtKB	Q9X0L4	PTA		GO:0008959	PMID:10074080	IDA		F	Phosphate Acetyltransferase		Protein	taxon:2336	20130220	MENGO
UniProtKB	Q9WYB1	AK		GO:0008776	PMID:10074080	IDA		F	Acetate Kinase		Protein	taxon:2336	20130220	MENGO
UniProtKB	P45359	thlA		GO:0003985	PMID:16347774	IDA		F	Acetyl-CoA acetyltransferase	thl	Protein	taxon:272562	20130220	MENGO
UniProtKB	P52041	hbd		GO:0008691	PMID:16346566	IDA		F	3-hydroxybutyryl-CoA dehydrogenase	BHBD	Protein	taxon:1488	20130220	MENGO
UniProtKB	P52046	crt		GO:0003859	PMID:16346566	IDA		F	3-hydroxybutyryl-CoA dehydratase		Protein	taxon:1488	20130220	MENGO
UniProtKB	Q9X0L4	PTA		GO:0008959	PMID:10074080	IDA		F	Phosphate Acetyltransferase		Protein	taxon:2336	20130220	MENGO
UniProtKB	Q9WYB1	AK		GO:0008776	PMID:10074080	IDA		F	Acetate Kinase		Protein	taxon:2336	20130220	MENGO
UniProtKB	P45359	thlA		GO:0003985	PMID:16347774	IDA		F	Acetyl-CoA acetyltransferase	thl	Protein	taxon:272562	20130220	MENGO
UniProtKB	P52041	hbd		GO:0008691	PMID:16346566	IDA		F	3-hydroxybutyryl-CoA dehydrogenase	BHBD	Protein	taxon:1488	20130220	MENGO
UniProtKB	P52046	crt		GO:0003859	PMID:16346566	IDA		F	3-hydroxybutyryl-CoA dehydratase		Protein	taxon:1488	20130220	MENGO
UniProtKB	Q8GEE5	ArfA		GO:2000895	PMID:12446636	IDA		F	Alpha-L-arabinofuranosidase ArfA		Protein	taxon:1493	20130220	MENGO
UniProtKB	D9SM34	BgaA		GO:2000895	PMID:12446636	IDA		F	Beta-galactosidase	Clocel_2022	Protein	taxon:1493	20130220	MENGO
Fatty Acid Biosynthesis…
UniProtKB	P0AAI9	FabD		GO:0006633	PMID:8631920	IDA		P	Malonyl CoA-acyl carrier protein transacylase	tfpA	Protein	taxon:83333	20130220	MENGO
UniProtKB	P0AAI9	FabD		GO:0004314	PMID:8631920	IDA		F	Malonyl CoA-acyl carrier protein transacylase	tfpA	Protein	taxon:83333	20130220	MENGO
UniProtKB	P0A6R0	FabH		GO:0042304	PMID:8631920	IDA		P	Ketoacyl-Acyl Carrier Protein Synthase III	EcFabH	Protein	taxon:83333	20130220	MENGO
UniProtKB	P0A6R0	FabH		GO:0006633	PMID:8631920	IDA		P	Ketoacyl-Acyl Carrier Protein Synthase III	EcFabH	Protein	taxon:83333	20130220	MENGO
UniProtKB	P0A6R0	FabH		GO:0033818	PMID:8631920	IDA		F	Ketoacyl-Acyl Carrier Protein Synthase III	EcFabH	Protein	taxon:83333	20130220	MENGO
UniProtKB	P0AEK4	FabI		GO:0006633	PMID:7592873	IDA		P	Enoyl-[acyl-carrier-protein] reductase [NADH]	envM	Protein	taxon:83333	20130220	MENGO
UniProtKB	B2J1M1	AD		GO:0071771	PMID:23514600	IDA		P	aldehyde carbonylase		Protein	taxon:63737	20130220	MENGO
UniProtKB	B2J1M1	AD		GO:1900682	PMID:23514600	IDA		P	aldehyde carbonylase		Protein	taxon:63737	20130220	MENGO
UniProtKB	B2J1M1	AD		GO:0015943	PMID:21341652	IDA		P	aldehyde carbonylase		Protein	taxon:63737	20130220	MENGO
UniProtKB	Q8GGG1	WAX/dGAT		GO:0047196	PMID:12502715	IDA		P	Wax ester synthase/acyl-CoA:diacylglycerol acyltransferase		Protein	taxon:202950	20130220	MENGO
UniProtKB	Q8GGG1	WAX/dGAT		GO:0047196	PMID:15687201	IDA		P	Wax ester synthase/acyl-CoA:diacylglycerol acyltransferase		Protein	taxon:202950	20130220	MENGO
UniProtKB	Q55688	AD		GO:0004497	PMID:22947199	IDA		P		sll0208	Protein	taxon:1111708	20130220	MENGO
Isoprenoid Biosynthesis..
UniProtKB	O07617	phoE		GO:1902934	PMID:17693564	IDA			Uncharacterized phosphatase PhoE	yhfR	Protein	taxon:224308	20130220	MENGO
UniProtKB	P54570	nudF		GO:1902934	PMID:17693564	IDA			ADP-ribose pyrophosphatase	yqkG	Protein	taxon:224308	20130220	MENGO
UniProtKB	Q9AR04	AMS1		GO:0034006	PMID:11289612				Amorpha-4,11-diene synthase	KCS12	Protein	taxon:35608	20130220	MENGO
UniProtKB	X5DUM0	FPS		GO:0016117	PMID:24796858	IDA			Farnesyl pyrophosphate synthase		Protein	taxon:5421	20130220	MENGO
UniProtKB	X5DUM0	FPS		GO:0010333	PMID:24796858	IDA			Farnesyl pyrophosphate synthase		Protein	taxon:5421	20130220	MENGO
UniProtKB	Q1L6K3	crtE		GO:0016117	PMID:24796858	IDA			GGDP synthase		Protein	taxon:5421	20130220	MENGO
UniProtKB	Q1L6K3	crtE		GO:0010333	PMID:24796858	IDA			GGDP synthase		Protein	taxon:5421	20130220	MENGO
UniProtKB	O34707	ytpB		GO:1903193	PMID:21627333	IDA			Tetraprenyl-beta-curcumene synthase		Protein	taxon:224308	20130220	MENGO
UniProtKB	Q796C3	sqhC		GO:1903193	PMID:21627333	IDA			Sporulenol synthase		Protein	taxon:224308	20130220	MENGO
UniProtKB	Q55012	penA		GO:0051762	PMID:12083921	IMP			Pentalenene synthase		Protein	taxon:1905	20130220	MENGO
UniProtKB	Q03471	ARI1		GO:0045483	PMID:15186158	IMP		F	Aristolochene synthase		Protein	taxon:5082	20130220	MENGO
UniProtKB	Q03471	ARI1		GO:0051762	PMID:15186158	IMP		P	Aristolochene synthase		Protein	taxon:5082	20130220	MENGO
UniProtKB	G0Y288	SSL-3		GO:0016104	PMID:21746901	IDA		P	Botryococcene synthase		Protein	taxon:38881	20130220	MENGO
Tolerance
UniProtKB	P53111	ARI1		GO:1990370	PMID:19577617	IDA		P	aldehyde reductase		Protein	taxon:559292	20130220	MENGO
UniProtKB	P53111	ARI1		GO:0018455	PMID:19577617	IDA		F	aldehyde reductase		Protein	taxon:559292	20130220	MENGO
UniProtKB	P53111	ARI1		GO:0018455	PMID:21890004	IDA		F	aldehyde reductase		Protein	taxon:559292	20130220	MENGO
UniProtKB	Q05947	YLR224W		GO:1990336:	PMID:23552365	IDA		P	F-box protein		Protein	taxon:4932	20130220	MENGO
UniProtKB	T2HGJ5	Cfa		GO:1990336:	PMID:24014527	IDA		P	cyclopropane fatty acid synthase		Protein	taxon:1350	20130220	MENGO
UniProtKB	T2HGJ5	Cfa		GO:1990337:	PMID:24014527	IDA		P	cyclopropane fatty acid synthase		Protein	taxon:1350	20130220	MENGO
UniProtKB	Q55189	vapC		GO:1990336:	PMID:23883549	IMP		P	virulence associated protein C	Sll0690	Protein	taxon:1148	20130220	MENGO
UniProtKB	P74314	Slr0947		GO:1990336:	PMID:23883549	IMP		P			Protein	taxon:1148	20130220	MENGO
UniProtKB	P72827	futA1		GO:1990336:	PMID:23883549	IMP		P	Iron uptake protein A1	slr1295	Protein	taxon:1148	20130220	MENGO
UniProtKB	Q45804	Spo0A		GO:1990336:	PMID:15028679	IDA		P			Protein	taxon:1488	20130220	MENGO
UniProtKB	O31099	SrpA		GO:1990281	PMID:9417051	IDA		C	Solvent efflux pump periplasmic linker SrpA		Protein	taxon:303	20140220	MENGO	SrpABC is a protein complex
UniProtKB	O31100	SrpB		GO:1990281	PMID:9417051	IDA		C	Solvent-resistant pump membrane transporter SrpB		Protein	taxon:303	20140220	MENGO	SrpABC is a protein complex
UniProtKB	O31101	SrpC		GO:1990281	PMID:9417051	IDA		C	Solvent efflux pump outer membrane protein SrpC		Protein	taxon:303	20140220	MENGO	SrpABC is a protein complex
UniProtKB	O31099	SrpA		GO:1990367	PMID:9852029	IDA		P	Solvent efflux pump periplasmic linker SrpA		Protein	taxon:303	20140220	MENGO	SrpA, B, C work together as a protein complex to confer tolerance to solvents
UniProtKB	O31100	SrpB		GO:1990367	PMID:9852029	IDA		P	Solvent-resistant pump membrane transporter SrpB		Protein	taxon:303	20140220	MENGO	SrpA, B, C work together as a protein complex to confer tolerance to solvents
UniProtKB	O31101	SrpC		GO:1990367	PMID:9852029	IDA		P	Solvent efflux pump outer membrane protein SrpC		Protein	taxon:303	20140220	MENGO	SrpA, B, C work together as a protein complex to confer tolerance to solvents
Hydrogen Biosynthetic Process
UniProtKB	O52683	HydA		GO:0008901	PMID:10482784	IDA		F	Fe-hydrogenase alpha subunit		Protein	taxon:2336	20130220	MENGO
UniProtKB	O52682	HydB		GO:0008901	PMID:10482784	IDA		F	Fe-hydrogenase alpha subunit		Protein	taxon:2336	20130220	MENGO
UniProtKB	O52681	HydC		GO:0008901	PMID:10482784	IDA		F	Fe-hydrogenase gamma subunit		Protein	taxon:2336	20130220	MENGO
UniProtKB	O52683	HydA		GO:0043234	PMID:10482784	IDA		C	Fe-hydrogenase alpha subunit		Protein	taxon:2336	20130220	MENGO
UniProtKB	O52682	HydB		GO:0043234	PMID:10482784	IDA		C	Fe-hydrogenase alpha subunit		Protein	taxon:2336	20130220	MENGO
UniProtKB	O52681	HydC		GO:0043234	PMID:10482784	IDA		C	Fe-hydrogenase gamma subunit		Protein	taxon:2336	20130220	MENGO
Detailed Description of the components of a Gene Ontology Annotation table can be found at :						http://www.geneontology.org/page/go-annotation-file-gaf-format-20
*Molecular Function (F), Biological Process (P), Cellular Component (C).
†Experimental Evidence codes : Inferred from Direct Assay (IDA), Inferrred from mutant phenotype (IMP).
